# Supplementary material for: Influence of meniscus on cartilage and subchondral bone features of knees from older individuals: A cadaver study
Source: PLoS One. 2017 Aug 10;12(8):e0181956. doi: 10.1371/journal.pone.0181956 (PMC5552215; doi:10.1371/journal.pone.0181956)
Supplement: S1 Data — (XLSX) [file pone.0181956.s001.xlsx]

## Sheet: POST
Dataset	age	sexe	Number of layers	Lower vertical position	Upper vertical position	Pixel size	Lower grey threshold	Upper grey threshold		TV	BV	BV/TV	BS/TV	Tb,Pf	SMI	Tb,Th	Tb,N	Tb,Sp	DA	nom	cart_Th	PoV/TV	plaq_Th
282g1_rec0700.transformed.1083._voi_	70	h	328	13.02275	16.36795	10.22997	60	255		94.9122	25.558	26.928	4.84046	2.87322	1.14383	0.18997	1.41746	0.51872	1.22406	282g1_rec0700,transformed,1083,_voi_	2.53866	17.698	0.33043
291g1_rec0030.transformed._voi_	75	f	328	10.34250	13.68770	10.22997	60	255		95.1483	15.9158	16.7273	4.11996	7.17426	1.97573	0.15487	1.08011	0.56344	1.52021	291g1_rec0030,transformed,_voi_	1.44716	26.2895	0.20309
295g-1_rec1465.transformed._voi_	95	f	328	11.65194	14.99714	10.22997	60	255		92.2914	11.7484	12.7296	3.81768	7.34396	1.57179	0.1231	1.0341	0.57028	1.68739	295g-1_rec1465,transformed,_voi_	1.8183	20.2491	0.323
314g-1_rec0880.transformed._voi_	90	h	328	11.92814	15.27334	10.22997	60	255		86.6061	38.6361	44.6113	6.20792	-2.38396	-0.13622	0.22983	1.94109	0.40952	1.35416	314g-1_rec0880,transformed,_voi_	1.68794	23.3258	0.35294
320g1_rec0419.transformed._voi_	86	f	328	21.00706	23.91409	8.89000	60	255		77.7105	18.6946	24.0567	5.62532	1.66979	0.7683	0.14528	1.65583	0.46561	1.30064	320g1_rec0419,transformed,_voi_	1.83262	16.5834	0.49191
321g1_rec_voi0740.transformed._voi	92	f	328	21.14632	24.05660	8.89996	60	255		76.375	11.8655	15.5358	4.06792	5.79696	1.41632	0.13546	1.14692	0.58004	1.55193	321g1_rec_voi0740,transformed,_voi	1.53988	74.0122	0.25421
329g1_rec0243.transformed._voi_	82	f	328	15.45748	18.80268	10.22997	60	255		45.321	4.51636	9.96526	3.37681	9.72041	1.90783	0.10701	0.93123	0.58135	2.23357	329g1_rec0243,transformed,_voi_	1.75293	18.6517	0.30348
340g1_rec_voi2_0565.transformed._voi_	99	f	328	11.43711	14.78231	10.22997	60	255		88.1145	21.3829	24.2671	4.52431	3.44223	1.54563	0.19051	1.27383	0.56654	2.75505	340g1_rec_voi2__voi_	1.29398	40.0088	0.22128
346g1_rec_voi0436.transformed._voi_	63	h	328	17.26566	20.14326	8.80003	60	255		81.9022	19.1835	23.4224	5.15898	3.25666	1.20216	0.15942	1.46918	0.50021	1.44685	346g1_rec_voi0436,transformed,_voi_	2.78112	27.6416	0.82197
350g1_rec0880.transformed._voi_	93	f	328	10.70055	14.04575	10.22997	60	255		97.0443	23.718	24.4404	5.33894	2.92848	1.02445	0.15737	1.55303	0.46592	1.56326	350g1_rec0880,transformed,_voi_	2.01747	10.4801	0.49258
422g1_rec0600.transformed._voi_	58	h	328	13.39103	16.73623	10.22997	60	255		94.7493	27.4195	28.939	5.33953	1.18351	0.81775	0.18916	1.52989	0.51643	1.31213	422g1_rec0600,transformed,_voi_	1.9513	27.5199	0.47587
423g1_rec0980.transformed._voi_	96	f	328	10.78239	14.12759	10.22997	60	255		97.0259	11.7012	12.0599	3.53833	5.62333	1.34019	0.12461	0.96781	0.6735	1.91329	423g1_rec0980,transformed,_voi_	1.66642	23.1415	0.35731
429g1_rec0207.transformed._voi_	85	f	328	17.06359	20.40879	10.22997	60	255		95.9006	17.45	18.1959	4.43716	3.9739	1.19624	0.14188	1.28245	0.55847	1.43751	429g1_rec0207,transformed,_voi_	1.76947	21.1369	0.5099
434g1_rec0870.transformed._voi_	74	f	329	10.54710	13.90253	10.22997	60	255		96.073	33.9775	35.3663	6.34011	-0.18301	0.55376	0.1903	1.85848	0.39354	1.34889	434g1_rec0870,transformed,_voi_	2.24163	21.6442	0.73689
435g-1_rec_voi	81	f	328	27.04721	30.39231	10.22966	60	255		82.8188	14.0993	17.0243	4.94141	4.5031	1.19325	0.12001	1.41857	0.5246	1.95811	435g-1_rec1470,transformed,_voi_	1.46261	27.3384	0.13758
439g1_rec_voi0206.transformed._voi_	90	h	328	19.47786	22.82306	10.22997	60	255		95.4128	30.6719	32.1465	6.34772	4.45181	1.81783	0.18191	1.76715	0.41708	1.42644	439g1_rec_voi0206,transformed,_voi_	2.11593	18.0039	0.54081
440gmp_5635_rec_voi0746.transformed._voi	92	f	328	19.04820	22.39340	10.22997	60	255		94.787	28.442	30.0062	7.59813	0.21273	1.21511	0.14556	2.06146	0.33482	1.39214	440gmp_5635_rec_voi0746,transformed,	1.96605	18.2921	0.58621
441g1_rec0274.transformed._voi_	80	f	328	17.33980	20.68500	10.22997	60	255		94.6962	28.2844	29.8685	6.09692	1.50422	0.85372	0.16737	1.78454	0.44121	1.31212	441g1_rec0274,transformed,_voi_	1.84295	16.1563	0.41383
442g-1_rec1280.transformed._voi	82	f	328	10.03560	13.38080	10.22997	60	255		93.5291	10.8916	11.6452	3.79105	7.81731	1.53295	0.1119	1.04064	0.5637	1.67217	442g-1_rec1280,transformed,_voi_	1.3162	42.2065	0.30824
448g1_rec0680.transformed._voi_	91	h	328	7.91800	11.26320	10.22997	60	255		95.0643	11.5382	12.1373	3.74421	8.7393	2.003	0.12491	0.97165	0.61569	1.50333	448g1_rec0680,transformed,_voi_	1.95602	19.2776	0.27766
450g1_rec0880.transformed._voi_	75	f	328	11.77470	15.11990	10.22997	60	255		95.3856	12.4038	13.0038	3.60338	5.18603	1.30247	0.12214	1.06464	0.72231	1.78209	450g1_rec0880,transformed,_voi_	2.47342	16.5441	0.6282
453g1_rec0880.transformed._voi	90	h	328	11.54964	14.89484	10.22997	60	255		93.6511	26.3644	28.1518	5.21228	2.28973	1.09178	0.19721	1.42753	0.48483	1.4634	453g1_rec0880,transformed,_voi_	1.77973	23.1215	0.5711
476g1_rec0730.transformed._voi_	78	h	328	10.83354	14.17874	10.22997	60	255		95.0643	32.5466	34.2364	5.47692	0.95362	1.37278	0.22489	1.52234	0.49441	1.37591	476g1_rec0730,transformed,_voi_	1.91132	18.6114	0.3874
510g1_rec_voi0780.transformed._voi_	84	f	328	11.19159	14.53679	10.22997	60	255		95.0643	24.8371	26.1267	5.4563	0.77545	0.81545	0.16062	1.62662	0.53601	1.5146	510g1_rec_voi0780,transformed,_voi_	1.76263	21.049	0.61571
541g1b_rec0780.transformed._voi_	81	h	328	12.46010	15.80530	10.22997	60	255		95.0643	22.6833	23.861	5.19352	2.98368	1.12808	0.16475	1.44832	0.49755	1.29799	541g1b_rec0780,transformed,_voi_	1.7606	36.1064	0.44224
547g1_rec0780.transformed._voi_	88	f	328	13.12505	16.47025	10.22997	60	255		97.0258	24.3644	25.1112	5.51014	3.41444	1.19078	0.16462	1.52538	0.46359	1.42396	547g1_rec0780,transformed,_voi_	1.66195	21.0352	0.26348
572g1_rec_voi3253.transformed._voi_	66	h	328	5.00830	7.91205	8.87997	60	255		83.6719	23.6643	28.2823	5.78871	1.82283	0.83079	0.16571	1.70677	0.47033	1.45255	572g1_rec_voi3253,transformed,_voi_	2.49795	21.2527	0.42229
596g-1_rec1280.transformed._voi_	84	f	328	10.38342	13.72862	10.22997	60	255		94.2292	15.9171	16.8919	4.29412	3.66219	1.19754	0.14251	1.1853	0.5829	1.62126	596g-1_rec1280,transformed,_voi_	2.06708	31.0345	0.24951

## Sheet: CENT
							TV	BV	BV/TV	BS/TV	Tb.Pf	SMI	Tb.Th	Tb.N	Tb.Sp	DA		PoV/TV	cart_Th	Ep-plaq
282g2_rec0880.transformed._voi	328	11.87699	15.22219	10.22997	60	255	89.6886	33.2709	37.0961	6.30547	-2.66436	-0.13662	0.18875	1.96532	0.44806	1.36317	282g2_rec0880,transformed,_voi_	15.9322	2.8621	0.71174
291g-2_rec2521.transformed._voi_	328	4.28636	7.63156	10.22997	60	255	94.7465	21.9839	23.2029	5.06905	3.43574	1.286	0.16701	1.38935	0.49159	1.61635	291g-2_rec2521,transformed,_voi_	12.3816	2.97687	0.43236
295g2_rec0227.transformed._voi_	328	16.80784	20.15304	10.22997	60	255	95.3119	20.0894	21.0775	5.03003	3.58191	1.12243	0.14448	1.4589	0.49611	1.3729	295g2_rec0227,transformed,_voi_	10.515	1.89274	0.52901
314g-2-refaire_rec1080.transformed._voi	328	8.39881	11.74401	10.22997	60	255	46.5573	24.2803	52.1514	7.12351	-1.57577	0.22785	0.24996	2.08641	0.34897	1.87269	314g-2-refaire_rec1080,transformed,_voi	23.0095	1.87916	1.09601
320g2_.transformed._voi_	328	23.39594	26.74114	10.22997	60	255	98.139	23.4987	23.9444	5.22807	2.38796	0.98888	0.15805	1.51502	0.51538	1.39758	320g2_.transformed._voi_	16.9892	1.87745	0.70912
321g-2_rec1000.transformed._voi	328	11.49849	14.84369	10.22997	60	255	96.0788	22.1861	23.0916	5.3721	2.73467	1.17903	0.15475	1.49217	0.47957	1.13197	321g-2_rec1000,transformed,_voi	17.3761	2.31987	0.36498
329g-2_rec1470.transformed._voi_	328	7.63156	10.97676	10.22997	60	255	92.8707	13.6673	14.7165	3.77435	4.02295	1.25653	0.13995	1.05158	0.65123	1.57087	329g-2_rec1470,transformed,_voi_	26.4612	2.49427	0.71719
340g-2_rec1470.transformed._voi	328	6.14821	9.49341	10.22997	60	255	95.8614	23.1043	24.1018	4.64895	4.02459	1.40126	0.19136	1.25949	0.53668	1.45763	340g-2_rec1470,transformed,_voi	18.1007	2.66997	0.93142
346g-2-refaire_rec1180.transformed._voi_	328	8.16352	11.50872	10.22997	60	255	95.3856	41.7353	43.7543	5.87125	-2.12361	-0.27195	0.23875	1.83265	0.42765	1.49667	346g-2-refaire_rec1180,transformed,_voi_	11.7449	2.36142	0.94307
350g2_rec_voi1320.transformed._voi	328	13.34105	16.25133	8.89996	60	255	81.3685	24.8914	30.591	6.23744	0.5251	0.54388	0.1621	1.88721	0.41215	1.44478	350g2_rec_voi1320,transformed,_voi_	13.5689	1.88317	0.55847
422g-2_rec1300.transformed._voi_	328	7.17121	10.51641	10.22997	60	255	95.7154	35.5684	37.1606	5.97989	-3.0634	-0.04345	0.20608	1.8032	0.46407	1.24045	422g-2_rec1300,transformed,_voi_	20.3725	2.37872	0.81499
423g-2_rec1220.transformed._voi_	328	8.61363	11.95883	10.22997	60	255	95.7154	20.324	21.2338	4.89471	0.42442	0.45327	0.14965	1.41885	0.57231	1.26573	423g-2_rec1220.transformed._voi_	17.4769	2.13173	0.39369
429g-2b_rec1335.transformed._voi_	328	11.08929	14.43449	10.22997	60	255	94.6402	19.7268	20.844	5.50991	3.23692	1.17273	0.13281	1.56945	0.49982	1.54841	429g-2b_rec1335,transformed,_voi_	13.2008	1.98991	0.67245
434g-2_rec1190.transformed._voi_	328	6.38350	9.71847	10.22997	60	255	94.7465	39.8635	42.0738	7.16847	-10.7701	-2.74375	0.16785	2.5067	0.3501	1.34865	434g-2_rec1530,transformed,_voi_	14.8105	3.0961	0.7421
435g-2_rec1180.transformed._voi_	328	11.23251	14.57771	10.22997	60	255	95.6084	26.0606	27.2577	6.85827	0.70884	0.95781	0.14017	1.94459	0.44439	1.56678	435g-2_rec1180,transformed,_voi_	20.0477	2.15903	0.52616
439g-2_rec1220.transformed._voi_	328	8.87961	12.22481	10.22997	60	255	96.0437	30.7809	32.0489	6.31893	-3.41226	-0.03951	0.16814	1.90605	0.46723	1.34568	439g-2_rec1220,transformed,_voi_	24.0735	2.99298	0.57911
440g-ma-2--os_rec0122.transformed._voi_	328	10.14813	13.49333	10.22997	60	255	95.1722	34.6388	36.3959	6.82333	-0.51666	1.08274	0.19081	1.90743	0.35508	1.45159	440g-ma-2--os_rec0122,transformed,_voi_	15.2821	2.51186	0.70086
441g-2-refait_rec1180.transformed._voi_	328	9.70824	13.05344	10.22997	60	255	79.4658	33.4451	42.0875	6.82953	0.06242	0.51548	0.21295	1.97636	0.37027	1.38611	441g-2-refait_rec1180,transformed,_voi__voi_	27.7075	2.68996	0.57555
442g-2_rec1300.transformed._voi_	328	8.83869	12.18389	10.22997	60	255	93.4934	19.1593	20.4927	5.06405	2.87243	1.05491	0.14395	1.42361	0.5128	1.31271	442g-2_rec1300,transformed,_voi_	16.0186	1.8308	0.61514
448g2_rec0850.transformed._voi_	328	12.27596	15.62116	10.22997	60	255	94.7465	32.2414	34.0291	5.70269	-0.07469	0.47146	0.20025	1.69935	0.45202	1.44615	448g2_rec0850,transformed,_voi_	22.582	1.79363	0.52235
450g-2_rec1170.transformed._voi_	328	11.20182	14.54702	10.22997	60	255	96.3657	14.9021	15.4642	4.02779	3.09038	1.00525	0.13076	1.18263	0.65176	1.84103	450g-2_rec1170,transformed,_voi_	23.2054	2.45802	0.8409
453g-2b-refait_rec0980.transformed._voi	328	11.76447	15.10967	10.22997	60	255	84.2136	36.4533	43.2867	5.66287	-1.33422	-0.03403	0.25647	1.68778	0.42	1.24163	453g-3_rec0980.transformed._voi_	23.4261	2.3269	1.00895
476g2_rec_voi1320.transformed._voi_	328	8.24103	11.14805	8.89000	60	255	82.358	20.7124	25.1492	4.79764	2.55793	1.82412	0.19803	1.27	0.58175	1.66078	476g2_rec_voi1320,transformed,_voi_	17.5854	1.96071	0.73014
510g2_rec0730.transformed._voi_	328	11.75424	15.09944	10.22997	60	255	96.3657	25.7181	26.688	5.67618	0.82985	0.88818	0.15951	1.67312	0.52421	1.46845	510g2_rec0730,transformed,_voi_	21.4711	2.17994	0.49433
541g2b_rec1180.transformed._voi	328	11.84630	15.19151	10.22997	60	255	95.2581	24.4757	25.6941	7.19291	-0.5202	0.55589	0.13026	1.97257	0.40939	1.37956	541g2b_rec1180,transformed,_voi_	13.6238	2.27206	0.34885
547g-2_rec1080.transformed._voi_	328	11.41665	14.76185	10.22997	60	255	95.0643	24.9629	26.2589	6.89973	-3.62355	-0.09511	0.13017	2.0173	0.44028	1.21543	547g-2_rec1080,transformed,_voi_	20.9607	1.91329	0.51784
572g-2_rec1020.transformed._voi_	328	11.31435	14.65955	10.22997	60	255	97.0259	25.7592	26.5488	6.17491	-1.03242	0.24935	0.14585	1.82024	0.46291	1.57425	572g-2_rec1020,transformed,_voi_	18.0219	3.07474	0.6829
596g2_rec0252.transformed._voi_	328	15.28357	18.62877	10.22997	60	255	94.5955	27.9563	29.5535	5.89127	0.47313	0.57461	0.16647	1.77536	0.4507	1.24998	596g2_rec2285,transformed,_voi_	11.3406	1.85654	0.77803

## Sheet: PER
Dataset	Number of layers	Lower vertical position	Upper vertical position	Pixel size	Lower grey threshold	Upper grey threshold	TV	BV	BV/TV	BS/TV	Tb.Pf	SMI	Tb.Th	Tb.N	Tb.Sp	DA		POV/TV	cartilage_Th	plaq_Th
282g3_rec0494.transformed._voi_	328	7.35535	10.70055	10.22997	60	255	95.0643	18.9265	19.9091	4.02529	2.28006	0.97582	0.16877	1.17966	0.56306	1.88352	282G	16.897	2.11069	0.35277
291g-3_rec0062.transformed._voi	328	12.92045	16.26565	10.22997	60	255	93.0959	15.842	17.0169	4.03715	5.64856	1.61203	0.15416	1.10384	0.56898	1.78715	291G	13.0164	1.7584	0.26494
295g-3_rec_c0255.transformed._voi_	328	18.10705	21.45225	10.22997	60	255	63.6843	13.6322	21.4059	5.38024	4.44259	1.42379	0.1496	1.43084	0.45851	1.4774	295G	8.32782	1.62473	0.55016
314g-3_rec0089.transformed._voi_	328	10.29135	13.63655	10.22997	60	255	93.266	31.0192	33.2589	5.68579	-0.85812	0.22072	0.19187	1.73342	0.48242	1.80137	314G	20.9449	1.59415	0.58192
320g-3_rec1020.transformed._voi_	328	7.76455	11.10975	10.22997	60	255	94.4412	27.7415	29.3743	6.5587	-0.56675	0.39642	0.14654	2.00448	0.4289	1.53288	320G	18.1694	1.4968	0.52577
321g-3_rec0880.transformed._voi_	328	10.40388	13.74908	10.22997	60	255	95.5776	20.2821	21.2205	5.30471	3.25157	1.15855	0.1402	1.51359	0.49459	1.44628	321G	9.21015	1.81532	0.61303
329g-3_rec_voi	328	15.38540	18.73050	10.22966	60	255	95.0556	11.0145	11.5874	3.38924	6.82392	1.63738	0.12069	0.96007	0.67217	2.18768	329G	17.3221	1.4011	0.34206
340g-3_rec.transformed._voi_	328	3.26336	6.60856	10.22997	60	255	85.982	10.1199	11.7698	3.93001	9.01582	1.77701	0.10963	1.07355	0.55368	1.53394	340G	7.29581	1.73968	0.32654
346g-3_rec.transformed._voi_	328	16.69531	20.04051	10.22997	60	255	95.7154	25.8137	26.9693	5.29847	-2.48876	-0.0777	0.16618	1.62286	0.51248	1.39421	346G	31.1844	2.3112	0.6903
350g-3_rec0880.transformed._voi_	328	5.26843	8.61363	10.22997	45	255	94.9571	14.0706	14.8179	5.33949	0.18335	0.52631	0.09572	1.54812	0.51121	1.85932	350G	17.6525	2.0506	0.32207
422g-3_rec0580.transformed._voi_	328	6.75178	10.09698	10.22997	60	255	96.6933	15.1431	15.661	4.24929	4.30454	1.22734	0.13263	1.18081	0.61198	1.98925	422G	23.6141	1.59686	0.35073
423g-3_rec0730.transformed._voi_	328	5.69809	9.04329	10.22997	60	255	96.3657	15.3787	15.9587	4.30103	4.55257	1.19904	0.13547	1.17805	0.56594	2.13937	423G	15.2516	1.86944	0.31034
429g-3_rec0940.transformed._voi_	328	9.64686	12.99206	10.22997	60	255	111.234	17.3136	15.5651	4.72166	6.44495	1.64881	0.12138	1.28232	0.5468	1.95339	429G	17.4608	1.7449	0.50616
434g-3_rec1080.transformed._voi_	328	5.47303	8.81823	10.22997	60	255	95.3856	28.7173	30.1065	5.66193	-1.40209	0.2238	0.17864	1.68536	0.51509	1.70348	434G	11.656	1.88127	0.78855
435g-3_rec1025.transformed._voi_	328	5.74924	9.09444	10.22997	60	255	95.1197	14.8933	15.6574	4.34884	4.24079	1.10131	0.12223	1.28103	0.59541	2.13913	435G	24.1267	1.73919	0.24513
439g-3_rec_voi_	328	22.74052	26.08562	10.22966	60	255	86.9307	21.3549	24.5654	5.91845	0.66409	0.66655	0.14322	1.71524	0.46657	1.73053	439G	19.083	1.88277	0.45219
440glat3_rec0380.transformed._voi_	328	11.18136	14.52656	10.22997	60	255	95.7154	24.3323	25.4215	5.59528	5.71353	1.6448	0.16446	1.54579	0.3986	1.1731	440G	31.6474	1.27717	0.58137
441g-3_rec1220.transformed._voi_	328	7.22236	10.56756	10.22997	60	255	96.0437	37.4801	39.024	7.09734	-3.70396	-0.2855	0.17713	2.20316	0.37691	1.53155	441G	27.6694	1.66252	0.6976
442g-3_rec0700.transformed._voi_	328	6.32212	9.66732	10.22997	60	255	93.732	15.5114	16.5487	4.57668	4.95678	1.27079	0.12922	1.28064	0.53603	1.83684	442G	16.1753	1.61482	0.41623
448g-3_rec1270.transformed._voi_	328	9.07398	12.41918	10.22997	60	255	94.6646	17.726	18.7251	5.17025	4.15027	1.08364	0.13041	1.43583	0.47098	2.07913	448G	11.3235	1.73003	0.27351
450g-3_rec0980.transformed._voi_	328	8.18398	11.52918	10.22997	60	255	96.6933	12.2238	12.6418	3.78078	3.56208	0.87366	0.11245	1.12425	0.70158	2.51736	450G	24.4503	1.73526	0.45129
453g-3_rec0980.transformed._voi	328	4.71602	8.06122	10.22997	60	255	87.9895	22.5097	25.5823	5.05969	1.34739	0.7548	0.17938	1.42611	0.49266	1.74549	453G	8.95843	2.14175	0.78174
476g3_rec0038.transformed._voi_	328	10.64940	13.99460	10.22997	60	255	94.7465	30.8355	32.5452	7.52508	2.77982	1.61609	0.16358	1.98956	0.37562	1.25131	476G	5.4639	1.9135	0.22547
510g-3_rec1030.transformed._voi_	328	11.29389	14.63909	10.22997	60	255	95.0643	17.5503	18.4615	4.46306	1.10163	0.62673	0.13686	1.34888	0.64635	2.31348	510G	15.8625	1.79356	0.43801
541g-3_rec1030.transformed._voi_	328	8.35789	11.70309	10.22997	60	255	95.7154	23.2358	24.2759	6.29972	2.3935	0.92588	0.14282	1.69981	0.42236	1.62636	541G	18.0035	1.83068	0.55155
547g-3_rec0092.transformed._voi_	328	7.89754	11.24274	10.22997	60	255	95.7154	12.2376	12.7855	4.08549	6.42607	1.3434	0.11804	1.0831	0.55548	2.02281	547G	10.7956	1.51749	0.23372
572g-3_rec_voi_	328	24.71485	28.05995	10.22966	60	255	90.0544	22.9366	25.4698	6.16434	-1.03642	0.3754	0.13785	1.84759	0.47698	1.83005	572G	25.2164	2.37389	0.54738
596g-3_rec0084.transformed._voi_	328	14.96645	18.31165	10.22997	60	255	96.0437	17.3428	18.0572	4.27058	3.47999	1.12647	0.14943	1.20839	0.57824	1.82579	596G	35.4587	1.53122	0.36438

## Sheet: age
age	sexe
70	h		75	f
90	h		95	f
63	h		86	f
58	h		92	f
90	h		82	f
91	h		99	f
90	h		93	f
78	h		96	f
81	h		85	f
66	h		74	f
77.7			81	f
12.6583			92	f
			80	f
			82	f
			75	f
			84	f
			88	f
			84	f
			85.7222
			7.52099
