# Supplementary material for: Influence of meniscus on cartilage and subchondral bone features of knees from older individuals: A cadaver study
Source: PLoS One. 2017 Aug 10;12(8):e0181956. doi: 10.1371/journal.pone.0181956 (PMC5552215; doi:10.1371/journal.pone.0181956)
Supplement: S2 Data — (XLSX) [file pone.0181956.s002.xlsx]

## Sheet: POST
Dataset		Number of layers	Lower vertical position	Upper vertical position	TV	BV	BV/TV	TS	BS	i.S	BS/BV	BS/TV	Tb.Pf	Crd.X	Crd.Y	Crd.Z	SMI	Tb.Th	Tb.N	Tb.Sp	DA				FD	Obj.N	Po.N(cl)	Po.V(cl)	Po.S(cl)	Po(cl)	Po.V(op)	Po(op)	Po.V(tot)	Po(tot)	Eu.N	Conn	Conn.Dn
282g1_rec0700.transformed.1083._voi_	m	328	9.67755	13.02275	93.169	15.2102	16.3254	133.478	337.085	21.007	22.1618	3.618	5.16117	4.1783	4.75998	11.4952	1.71213	0.16711	0.97694	0.66808	1.38938	3.60934	4.64835	5.01474	2.54656	2460	175	0.00174	0.37207	0.01144	77.9571	83.6727	77.9588	83.6746	105	2530	27.1549
291g1_rec0030.transformed._voi_	f	328	6.99730	10.34250	95.0643	12.9983	13.6732	131.985	324.503	17.0107	24.965	3.41351	6.56024	3.42544	3.97262	8.75557	1.74515	0.14911	0.91698	0.66301	1.76117	3.01504	5.12021	5.31001	2.35577	541	97	0.00131	0.30372	0.01009	82.0647	86.3254	82.066	86.3268	-345	983	10.3404
295g-1_rec1465.transformed._voi_	f	328	8.30674	11.65194	94.9191	9.64192	10.158	127.51	296.684	10.4643	30.7702	3.12565	6.87574	4.19442	3.49588	10.0394	1.47836	0.11416	0.88981	0.66028	2.81506	5.76669	12.4026	16.2336	2.42956	436	11	0.00024	0.04099	0.00246	85.277	89.8417	85.2772	89.842	-189	636	6.70044
314g-1_rec0880.transformed._voi_	h	328	8.58294	11.92814	56.7439	3.08143	5.43042	89.2898	110.685	2.56879	35.92	1.95061	8.57233	2.56899	2.17002	13.5328	1.58732	0.10498	0.51729	0.81549	2.88017	10.5747	17.4628	30.457	2.3647	97	10	0.00147	0.1389	0.0477	53.661	94.567	53.6625	94.5696	-106	213	3.75371
320g1_rec0419.transformed._voi_	f	328	18.10003	21.00706	68.3719	11.0677	16.1874	105.458	275.574	15.7317	24.8991	4.03052	3.61122	2.90864	3.99336	19.6465	1.10785	0.13992	1.15689	0.60629	1.67499	3.7548	5.69074	6.28927	2.56447	312	218	0.00148	0.32954	0.01335	57.3027	83.8104	57.3042	83.8126	-271	801	11.7154
321g1_rec_voi0740.transformed._voi_	f	328	18.23338	21.14041	74.7096	6.73417	9.01379	114.283	216.701	11.137	32.1794	2.90058	8.53347	3.33345	3.03338	19.8914	1.65915	0.11123	0.81037	0.68947	1.52394	7.00166	9.39835	10.6701	2.22315	228	27	0.00029	0.07272	0.0043	67.9752	90.9858	67.9755	90.9862	-387	642	8.59327
329g1_rec0243.transformed._voi_	f	328	12.11228	15.45748	45.321	4.51636	9.96526	80.2677	153.041	5.9188	33.8858	3.37681	9.72041	3.46863	2.53695	17.3611	1.90783	0.10701	0.93123	0.58135	2.23357	6.98059	11.198	15.5916	2.39275	535	13	0.00013	0.02493	0.00288	40.8046	90.0345	40.8047	90.0347	-59	607	13.3933
340g1_rec_voi1_2010.transformed._voi_	f	328	10.03560	13.38080	57.0888	7.6295	13.3643	106.62	218.588	13.3661	28.6504	3.82891	7.88316	3.55742	2.61211	11.9973	1.82129	0.13448	0.99377	0.57242	1.43476	2.65013	2.87499	3.80229	2.4585	553	53	0.00021	0.06399	0.00275	49.4591	86.6354	49.4593	86.6357	-406	1012	17.7268
346g1_rec_voi0436.transformed._voi_	h	328	14.38805	17.26566	81.9022	13.8557	16.9174	117.967	351.387	20.2883	25.3605	4.29032	5.39865	3.17392	3.07946	15.8662	1.49602	0.14158	1.19488	0.55463	1.80093	4.58282	7.48289	8.25335	2.41542	644	111	0.00155	0.34111	0.01117	68.045	83.0807	68.0465	83.0826	-377	1132	13.8214
350g1_rec0880.transformed._voi_	f	328	7.35535	10.70055	96.4942	13.0091	13.4818	139.761	363.836	17.463	27.9677	3.77055	5.68164	6.8086	4.28205	9.0406	1.42022	0.12037	1.12006	0.59892	2.32696	1.7508	3.67009	4.07404	2.47588	525	11	9e-05	0.02311	0.00073	83.4849	86.5181	83.485	86.5182	-571	1107	11.4722
422g1_rec0600.transformed._voi_	m	328	10.02537	13.37057	97.0259	18.4288	18.9936	133.905	421.824	25.3787	22.8894	4.34754	4.60733	3.76628	3.67966	11.7858	1.61767	0.15971	1.18923	0.62643	2.07915	2.37512	3.90377	4.93822	2.56607	1491	108	0.00155	0.29714	0.00841	78.5956	81.0048	78.5971	81.0063	-242	1841	18.9743
423g1_rec0980.transformed._voi_	f	328	7.43719	10.78239	97.0259	9.83773	10.1393	134.485	294.286	11.1837	29.914	3.03307	5.27591	5.95089	3.56417	9.11788	1.25825	0.11742	0.86348	0.7467	2.799	2.89322	6.46645	8.09812	2.4546	304	23	0.0001	0.02683	0.00105	87.188	89.8606	87.1881	89.8607	-290	617	6.35913
429g1_rec0207.transformed._voi_	f	328	13.71839	17.06359	96.0437	10.1655	10.5843	135.852	306.34	13.3744	30.1352	3.18959	5.20754	3.68876	4.74346	15.4113	1.28119	0.1142	0.92686	0.72102	2.88174	2.4763	5.98937	7.13605	2.45788	550	63	0.00023	0.07521	0.0023	85.8779	89.4155	85.8782	89.4157	-298	911	9.48527
434g1_rec0870.transformed._voi_	f	328	7.20190	10.54710	95.0643	17.6195	18.5343	131.993	412.76	25.7181	23.4263	4.3419	3.58312	4.1025	2.99903	8.94231	1.33795	0.14989	1.23657	0.59342	2.37069	1.8268	3.20927	4.33077	2.4254	897	210	0.00352	0.67363	0.01997	77.4413	81.462	77.4448	81.4657	-439	1546	16.2627
435g-1_rec_voi	f	328	23.70211	27.04721	94.4032	11.9396	12.6474	123.533	339.57	13.8819	28.4407	3.59702	3.73104	2.9732	3.3959	25.4297	1.00193	0.1168	1.08284	0.71216	2.44244	9.25856	14.6083	22.6135	2.48457	383	42	0.00023	0.07321	0.00195	82.4634	87.3523	82.4636	87.3526	-515	940	9.95729
439g1_rec_voi0206.transformed._voi_	m	328	16.03036	19.37556	97.3289	18.1955	18.6949	134.415	411.557	27.4846	22.6186	4.22852	4.60649	3.32369	5.42631	17.9137	1.57508	0.16178	1.33743	0.60943	1.68112	2.72917	3.93116	4.58806	2.56022	1494	228	0.00283	0.57284	0.01557	79.1305	81.3022	79.1334	81.3051	-124	1846	18.9666
440gmp_5635_rec_voi0746.transformed._voi	f	328	15.70300	19.04820	95.3856	20.4524	21.4418	131.803	489.216	23.5226	23.9198	5.12883	2.55706	3.55439	3.46455	17.543	1.34843	0.15281	1.4032	0.4671	1.79953	3.03042	4.44549	5.45333	2.49965	2974	473	0.00529	1.04904	0.02587	74.9279	78.5527	74.9332	78.5582	-207	3654	38.3077
441g1_rec0274.transformed._voi_	f	328	13.99460	17.33980	95.0643	18.7224	19.6944	127.023	451.611	26.8542	24.1215	4.75058	5.35645	3.29429	2.97039	15.8279	1.65241	0.14726	1.33743	0.56016	1.84554	4.53261	7.19703	8.36511	2.48334	1511	75	0.00113	0.21429	0.00606	76.3408	80.3044	76.342	80.3056	-234	1820	19.1449
442g-1_rec1280.transformed._voi_	f	328	6.69040	10.03560	95.3856	7.27072	7.62245	136.511	275.65	10.1163	37.9123	2.88984	8.95663	3.39814	4.22935	8.51057	1.54315	0.09416	0.80948	0.67949	2.03305	3.59823	5.99586	7.3154	2.23644	397	12	0.00021	0.04794	0.00293	88.1147	92.3773	88.1149	92.3775	-550	959	10.0539
448g1_rec0680.transformed._voi	m	328	7.91800	11.26320	94.7465	11.7192	12.369	127.04	358.908	17.1381	30.6257	3.78809	8.74715	3.36659	3.21308	9.55066	1.99523	0.1268	0.97545	0.62187	1.54705	8.95181	12.5992	13.8489	2.43901	4734	169	0.00137	0.31697	0.01169	83.026	87.6296	83.0274	87.631	939	3964	41.8379
450g1_rec0880.transformed._voi_	f	328	8.42950	11.77470	94.7465	9.04997	9.55177	130.239	267.919	12.3653	29.6044	2.82774	4.66572	3.64126	3.61088	10.1166	1.1882	0.10887	0.87739	0.85811	3.30741	3.37696	8.38836	11.169	2.21293	354	26	0.00211	0.23829	0.02331	85.6944	90.446	85.6966	90.4482	-136	516	5.44611
453g1_rec0880.transformed._voi	m	328	8.20444	11.54964	94.0906	14.0751	14.9591	130.512	388.667	18.2656	27.6138	4.13078	5.74296	3.08326	3.88623	9.92038	1.45588	0.12611	1.18621	0.57413	2.3196	3.25049	6.07879	7.53985	2.4841	702	39	0.00016	0.04879	0.00114	80.0153	85.0408	80.0155	85.0409	-482	1223	12.9981
476g1_rec0730.transformed._voi_	m	328	7.48834	10.83354	95.0643	25.9062	27.2512	131.767	510.468	39.5284	19.7045	5.36971	5.51474	3.66918	3.36428	9.21446	2.48811	0.19597	1.39058	0.55987	1.52376	2.25309	3.34252	3.43316	2.62521	3138	281	0.00274	0.49542	0.01058	69.1554	72.7459	69.1581	72.7488	-899	4318	45.4219
510g1_rec_voi0780.transformed._voi_	f	328	7.84639	11.19159	95.0643	16.8874	17.7642	129.177	416.832	24.9244	24.6831	4.38474	3.27861	3.41059	3.53164	9.56602	1.3771	0.14261	1.24569	0.67088	2.00047	3.82404	6.28189	7.64989	2.55243	1235	412	0.00769	1.34006	0.04549	78.1692	82.2277	78.1769	82.2358	-811	2458	25.8562
541g1b_rec0780.transformed._voi_	m	328	9.11490	12.46010	94.4119	15.7405	16.6722	126.61	388.013	22.0502	24.6505	4.10978	4.92394	2.99973	3.27084	10.7903	1.50739	0.1423	1.17165	0.63304	2.04727	4.16752	6.07972	8.53206	2.41873	699	71	0.00262	0.33432	0.01665	78.6687	83.325	78.6714	83.3278	-656	1426	15.104
547g1_rec0780.transformed._voi_	f	328	9.77985	13.12505	97.0258	15.9282	16.4165	137.407	401.601	23.9367	25.2131	4.13911	6.6954	4.34845	3.41164	11.6223	1.84892	0.15158	1.08306	0.58802	1.68231	2.25491	3.62528	3.79347	2.51973	1368	113	0.00067	0.17399	0.00424	81.0969	83.5828	81.0976	83.5835	-404	1885	19.4278
572g1_rec_voi3253.transformed._voi_	m	328	7.91201	10.81249	82.4045	15.9754	19.3866	120.489	359.222	22.5636	22.4859	4.35926	3.79533	3.15581	3.80693	9.151	1.22681	0.15874	1.2213	0.59458	1.27264	2.89325	3.43277	3.68208	2.40897	999	258	0.00128	0.37665	0.00803	66.4278	80.6118	66.429	80.6134	-98	1355	16.4433
596g-1_rec1280.transformed._voi_	f	328	7.03822	10.38342	95.7154	10.6911	11.1697	138.776	311.959	14.8536	29.1793	3.25924	5.36248	3.16985	5.03158	8.9968	1.35979	0.12855	0.8689	0.70008	1.64113	2.17721	2.87283	3.57307	2.46173	731	644	0.00299	0.78618	0.02797	85.0212	88.8272	85.0242	88.8303	-199	1574	16.4446

## Sheet: CENT
Dataset		Number of layers	Lower vertical position	Upper vertical position	TV	BV	BV/TV	TS	BS	i.S	BS/BV	BS/TV	Tb.Pf	Crd.X	Crd.Y	Crd.Z	SMI	Tb.Th	Tb.N	Tb.Sp	DA				FD	Obj.N	Po.N(cl)	Po.V(cl)	Po.S(cl)	Po(cl)	Po.V(op)	Po(op)	Po.V(tot)	Po(tot)	Eu.N	Conn	Conn.Dn
282g2_rec0880.transformed._voi	m	328	8.53179	11.87699	96.2917	21.2402	22.0582	129.762	395.428	29.6256	18.6169	4.10657	1.24281	3.20043	4.69964	10.4046	0.76843	0.18094	1.21909	0.66638	1.47328	2.5685	3.57576	3.78413	2.62701	453	253	0.0045	0.73995	0.02117	75.0469	77.9371	75.0515	77.9418	-449	1155	11.9948
291g-2_rec2521.transformed._voi_	f	328	7.63156	10.97676	96.7687	16.2729	16.8163	131.087	383.993	19.8805	23.5971	3.96815	5.05403	3.68963	3.32814	9.15009	1.54338	0.15694	1.0715	0.57833	1.66998	3.49028	5.51281	5.82869	2.53004	657	158	0.00116	0.28996	0.00715	80.4946	83.1825	80.4958	83.1837	-553	1368	14.1368
295g2_rec0227.transformed._voi_	f	328	13.46264	16.80784	94.7465	13.6627	14.4203	130.595	324.848	15.4285	23.7762	3.4286	4.71153	3.86966	3.32464	15.3646	1.37427	0.14826	0.97265	0.64734	1.91198	2.88618	4.75415	5.51832	2.52183	446	72	0.00357	0.46827	0.02609	81.0802	85.576	81.0838	85.5797	-158	676	7.13483
314g-2-refaire_rec1080.transformed._voi_	h	328	5.08429	8.42950	96.6933	34.0024	35.1652	133.065	445.099	45.7216	13.0902	4.60321	0.08809	3.86533	4.06691	6.93321	0.50403	0.25713	1.36763	0.58202	1.63103	0.98405	1.43051	1.60501	2.71793	331	76	0.00882	0.8598	0.02592	62.6821	64.8257	62.6909	64.8348	-537	944	9.76283
320g2_.transformed._voi_	f	328	20.05074	23.39594	99.0287	15.1945	15.3435	140.482	357.695	22.4425	23.5411	3.61203	4.29561	3.1751	3.6821	21.8271	1.35247	0.14943	1.02677	0.73516	1.98896	1.65198	2.7823	3.28571	2.54708	648	168	0.06042	9.43994	0.39605	83.7738	84.5955	83.8342	84.6565	-211	1027	10.3707
321g-2_rec1000.transformed._voi_	f	328	8.15329	11.49849	94.0906	7.05283	7.49579	131.903	260.807	8.20014	36.9791	2.77187	9.14602	3.56018	3.29612	9.89622	1.68947	0.09577	0.78269	0.70025	2.32741	4.79478	10.4159	11.1594	2.22541	815	10	0.00013	0.03099	0.00189	87.0376	92.5041	87.0377	92.5042	-75	900	9.56525
329g-2_rec1470.transformed._voi_	f	328	4.38866	7.73386	94.4119	4.22196	4.47185	124.636	174.436	5.06206	41.3163	1.84761	6.59514	3.05208	3.4281	6.4401	1.63916	0.09481	0.47168	0.97656	2.60364	15.8742	27.8677	41.3306	2.3425	1909	1263	0.00206	0.92555	0.04868	90.1879	95.526	90.1899	95.5281	-347	3519	37.2728
340g-2_rec1470.transformed._voi_	f	328	2.80301	6.14821	95.0643	14.8975	15.6709	130.897	332.618	20.142	22.3272	3.49888	5.61095	2.94729	3.59548	4.51564	1.64249	0.16172	0.96905	0.63775	2.57452	2.41758	5.25743	6.22411	2.53519	241	9	0.00083	0.08069	0.00558	80.166	84.3282	80.1669	84.3291	-410	660	6.94267
346g-2-refaire_rec1180.transformed._voi_	h	328	4.81832	8.16352	95.3856	21.7479	22.8	126.962	385.875	29.2739	17.7431	4.04542	2.30198	3.16965	3.38093	6.71282	1.00588	0.19718	1.15629	0.62001	2.22086	2.13931	4.33656	4.75112	2.44645	170	33	0.00386	0.40175	0.01777	73.6338	77.1959	73.6377	77.2	-441	644	6.75154
350g2_rec_voi1320.transformed._voi_	f	328	10.43076	13.34105	82.7548	15.9052	19.2197	121.089	362.967	20.5513	22.8207	4.38606	3.39192	3.50231	3.46562	12.0352	1.12067	0.15258	1.25964	0.56361	1.68591	3.17617	5.1414	5.35475	2.59033	295	84	0.00147	0.23669	0.00926	66.8481	80.7785	66.8496	80.7803	-535	914	11.0447
422g-2_rec1300.transformed._voi_	m	328	3.82601	7.17121	96.3657	15.7748	16.3698	132.893	341.797	22.5199	21.6672	3.54687	3.78141	4.03858	3.14794	5.7977	1.35209	0.16735	0.9782	0.71188	1.96247	2.38799	3.50191	4.68636	2.56425	836	190	0.00234	0.48183	0.01482	80.5885	83.6278	80.5908	83.6302	-68	1094	11.3526
423g-2_rec1220.transformed._voi_	f	328	5.26843	8.61363	96.0437	10.3906	10.8186	129.461	308.295	13.2947	29.6706	3.20995	4.53273	3.00141	3.7119	7.03671	1.13159	0.11502	0.94055	0.75809	2.87533	4.23377	8.86422	12.1735	2.46876	639	50	0.00013	0.04767	0.00128	85.653	89.1813	85.6531	89.1814	-65	754	7.85059
429g-2b_rec1335.transformed._voi_	f	328	7.74409	11.08929	95.3856	11.3898	11.9408	130.526	344.075	14.8419	30.209	3.6072	4.9288	3.46211	3.31161	9.47277	1.30853	0.11736	1.01749	0.66645	2.59994	4.71275	10.0159	12.2529	2.46516	843	251	0.00113	0.32567	0.00992	83.9947	88.058	83.9958	88.0592	-269	1363	14.2894
434g-2_rec1530.transformed._voi_	f	328	3.02807	6.37327	94.7465	16.507	17.4222	123.088	331.16	14.6285	20.0618	3.49522	2.09508	2.94599	3.08178	4.66444	1.22615	0.17268	1.00893	0.65005	2.05804	5.61853	8.24379	11.5631	2.58897	1084	849	0.00615	1.44358	0.03725	78.2334	82.5713	78.2396	82.5777	389	1544	16.2961
435g-2_rec1180.transformed._voi	f	328	7.88731	11.23251	89.9529	14.1246	15.7023	128.581	350.752	16.0591	24.8326	3.89928	3.55111	4.01179	3.99829	9.78438	1.35316	0.14389	1.09123	0.71382	2.0529	2.47384	4.09538	5.07855	2.54605	865	189	0.00092	0.2588	0.00653	75.8274	84.2967	75.8283	84.2977	-475	1529	16.9978
439g-2_rec1220.transformed._voi_	m	328	5.52418	8.86938	94.7465	16.1932	17.0911	127.741	363.992	25.0341	22.4781	3.84175	4.06044	3.31683	3.28317	7.49316	1.39819	0.15779	1.08313	0.6417	1.8926	4.29037	6.072	8.11995	2.55491	527	291	0.00325	0.66885	0.02005	78.5501	82.9055	78.5533	82.9089	-255	1073	11.3249
440g-ma-2--os_rec0122.transformed._voi__voi_	f	216	7.94869	10.14813	56.5859	8.40956	14.8616	107.764	230.367	14.2562	27.3935	4.07111	7.61143	4.19651	3.23805	9.44867	1.94721	0.14533	1.02259	0.52406	1.15169	3.20468	3.44598	3.69081	2.49566	1115	383	0.00106	0.36623	0.01261	48.1753	85.1365	48.1764	85.1384	4	1494	26.4023
441g-2-refait_rec1180.transformed._voi__voi_	f	328	6.37327	9.71847	93.8762	24.7185	26.3309	132.578	459.959	43.7821	18.6079	4.89963	3.09015	4.23858	3.69946	8.20356	1.30952	0.1851	1.42255	0.57391	1.97032	1.86859	3.24334	3.68171	2.62551	521	32	0.00458	0.42682	0.01853	69.1532	73.6642	69.1577	73.6691	-666	1219	12.9852
442g-1_rec1280.transformed._voi_	f	328	6.69040	10.03560	95.3856	7.27072	7.62245	136.511	275.65	10.1163	37.9123	2.88984	8.95663	3.39814	4.22935	8.51057	1.54315	0.09416	0.80948	0.67949	2.03305	3.59823	5.99586	7.3154	2.23644	397	12	0.00021	0.04794	0.00293	88.1147	92.3773	88.1149	92.3775	-550	959	10.0539
448g2_rec0850.transformed._voi	m	328	9.41157	12.75677	98.9825	21.9664	22.1922	135.953	421.338	32.7834	19.1811	4.2567	2.55371	3.73685	3.39888	11.2742	1.25717	0.18453	1.20261	0.6923	1.63038	1.972	3.07929	3.21512	2.62081	812	159	0.00123	0.28288	0.00561	77.0149	77.8066	77.0161	77.8078	-451	1422	14.3662
450g-2_rec1170.transformed._voi_	f	328	7.85662	11.20182	95.3856	9.92477	10.4049	132.123	274.921	14.2954	27.7005	2.8822	5.08548	3.31407	3.85636	9.57314	1.39815	0.12281	0.84726	0.84917	2.69779	2.98903	6.33322	8.06377	2.48296	864	146	0.00074	0.20729	0.00749	85.4601	89.5943	85.4609	89.5951	41	969	10.1588
453g-2b-refait_rec0980.transformed._voi	m	328	8.41927	11.76447	94.4119	16.4142	17.3858	129.761	360.99	23.804	21.9925	3.82357	3.98535	3.30917	3.6232	10.1824	1.26072	0.15224	1.14196	0.64285	2.59106	2.45615	4.53106	6.36404	2.55111	292	3	0.0001	0.01471	0.00061	77.9975	82.6141	77.9976	82.6142	-444	739	7.8274
476g2_rec_voi1320.transformed._voi_	m	328	4.86622	7.76997	82.6823	20.9798	25.374	121.245	351.609	24.4424	16.7594	4.25253	3.93939	3.35664	3.76127	6.2396	2.08649	0.22006	1.15307	0.62665	1.85479	1.32542	2.203	2.45837	2.41441	1488	274	0.00808	1.13093	0.03852	61.6944	74.6162	61.7024	74.626	25	1737	21.0081
510g2_rec0730.transformed._voi_	f	328	8.40904	11.75424	95.3856	17.118	17.9461	128.458	418.983	25.7536	24.4761	4.39251	3.28362	3.12289	3.38995	10.1495	1.36042	0.14251	1.25932	0.67106	1.88596	3.91829	6.04134	7.38973	2.4246	1216	269	0.00619	1.06564	0.03616	78.2614	82.0474	78.2676	82.0539	-715	2200	23.0643
541g2b_rec1180.transformed._voi	m	328	8.50110	11.84630	95.6063	17.5199	18.325	129.706	425.026	26.2535	24.2597	4.44559	-0.4683	4.5378	3.02281	10.454	0.42904	0.14106	1.29908	0.65254	1.47281	4.45821	5.90133	6.5661	2.5679	1252	3634	0.0135	4.03936	0.07699	78.0729	81.6608	78.0864	81.675	1674	3212	33.5961
547g-2_rec1080.transformed._voi_	f	328	7.96915	11.31435	95.0643	14.4094	15.1575	131.724	389.172	19.4503	27.0082	4.09378	4.93462	3.42792	3.81462	9.7738	1.42076	0.1345	1.12697	0.58041	1.82369	3.34741	5.26571	6.10463	2.39691	1317	429	0.00111	0.39513	0.00772	80.6538	84.8413	80.6549	84.8425	-214	1960	20.6176
572g-2_rec1020.transformed._voi_	m	328	7.96915	11.31435	94.7465	16.3106	17.215	126.468	403.727	20.6907	24.7524	4.26112	3.06135	3.06265	3.28493	9.75249	1.04967	0.14079	1.22275	0.60699	2.2641	4.26335	7.14977	9.65266	2.42922	871	236	0.00103	0.32096	0.0063	78.4349	82.784	78.436	82.785	-80	1187	12.5282
596g2_rec0252.transformed._voi_	f	328	11.93837	15.28357	94.0906	12.9205	13.732	131.21	328.528	13.0257	25.4268	3.49161	5.10259	3.3611	3.99765	13.736	1.44963	0.13927	0.98601	0.69012	1.78714	2.46267	4.2625	4.40113	2.33136	523	88	0.00139	0.30411	0.01073	81.1687	86.2665	81.1701	86.268	-413	1024	10.8831

## Sheet: PER
Dataset		Tissue volume	Bone volume	Percent bone volume	Tissue surface	Bone surface	Intersection surface	Bone surface / volume ratio	Bone surface density	Trabecular pattern factor	Centroid (x)	Centroid (y)	Centroid (z)	Structure model index	Trabecular thickness	Trabecular number	Trabecular separation	Degree of anisotropy	Eigenvalue 1	Eigenvalue 2	Eigenvalue 3	Fractal dimension	Number of objects	Number of closed pores	Volume of closed pores	Surface of closed pores	Closed porosity (percent)	Volume of open pore space	Open porosity (percent)	Total volume of pore space	Total porosity (percent)	Euler number	Connectivity	Connectivity density
		TV	BV	BV/TV	TS	BS	i.S	BS/BV	BS/TV	Tb.Pf	Crd.X	Crd.Y	Crd.Z	SMI	Tb.Th	Tb.N	Tb.Sp	DA				FD	Obj.N	Po.N(cl)	Po.V(cl)	Po.S(cl)	Po(cl)	Po.V(op)	Po(op)	Po.V(tot)	Po(tot)	Eu.N	Conn	Conn.Dn
282g3_rec0494.transformed._voi_	m	95.0643	14.9994	15.7782	123.415	356.973	13.5182	23.7991	3.75507	5.21943	3.142	2.95075	5.67958	1.43711	0.1456	1.08368	0.57434	2.69563	7.58193	9.07821	20.4381	2.52644	353	41	0.00046	0.09114	0.00305	80.0644	84.2213	80.0649	84.2218	-280	674	7.08994
291g-3_rec0600.transformed._voi_	f	95.0643	12.9983	13.6732	131.985	324.503	17.0107	24.965	3.41351	6.56024	3.42544	3.97262	8.75557	1.74515	0.14911	0.91698	0.66301	1.76117	3.01504	5.12021	5.31001	2.35577	541	97	0.00131	0.30372	0.01009	82.0647	86.3254	82.066	86.3268	-345	983	10.3404
295g-3_rec_c0255.transformed._voi_	f	60.181	6.99879	11.6296	105.779	211.893	9.2945	30.2756	3.52092	5.79772	3.27532	4.52328	16.2169	1.36325	0.12002	0.96898	0.60409	2.69442	1.01111	1.90533	2.72436	2.28461	457	104	0.00147	0.25391	0.02102	53.1808	88.368	53.1822	88.3704	-274	835	13.8748
314g-3_rec0089.transformed._voi_	h	95.8039	23.4384	24.465	125.759	441.292	29.1026	18.8278	4.6062	1.49804	3.26524	3.39935	8.78416	0.8068	0.18078	1.35331	0.58779	2.23335	3.63991	5.9213	8.1292	2.61934	464	213	0.01275	1.68545	0.05437	72.3527	75.5217	72.3655	75.535	-312	989	10.3232
320g-3_rec1020.transformed._voi_	f	94.7465	17.7067	18.6885	127.873	422.157	22.1849	23.8416	4.45565	2.54223	4.07084	3.3041	6.07759	1.02578	0.14246	1.31186	0.59244	1.96428	4.19859	6.81973	8.24721	2.55359	1137	657	0.00347	0.92249	0.0196	77.0363	81.3078	77.0398	81.3115	130	1664	17.5627
321g-3_rec0880.transformed._voi_	f	95.0643	12.0716	12.6983	127.596	324.001	14.2198	26.84	3.40823	5.70491	3.15146	3.5058	8.76825	1.49135	0.12995	0.97715	0.64887	2.39786	4.72267	10.5078	11.3243	2.48338	495	56	0.00058	0.11896	0.00483	82.9922	87.3011	82.9927	87.3017	-257	808	8.49951
329g-3_rec0125.transformed._voi_	f	95.0643	7.30899	7.68846	127.376	231.494	8.48901	31.6725	2.43513	6.422	3.39962	3.14585	13.8444	1.40054	0.11052	0.69567	0.8458	2.84607	6.78044	12.3934	19.2976	2.42397	495	128	0.00022	0.09504	0.003	87.7551	92.3113	87.7554	92.3115	-36	659	6.93215
340g-3_rec.transformed._voi_	f	12.1299	0.52056	4.29158	46.6321	25.6191	1.31498	49.2142	2.11207	13.9522	2.49724	2.58608	2.86801	1.97615	0.07942	0.54036	0.55203	1.30509	0.63478	0.71633	0.82844	1.91264	156	28	8e-05	0.0261	0.01486	11.6092	95.7078	11.6093	95.7084	-26	210	17.3126
346g-3_rec.transformed._voi_	h	94.0906	16.3014	17.3252	128.365	391.077	19.8555	23.9904	4.15638	2.66667	3.3422	3.22115	11.6478	0.98927	0.14108	1.22807	0.57916	2.84166	3.27236	4.03794	9.29893	2.40542	556	439	0.00246	0.66012	0.01506	77.7867	82.6722	77.7892	82.6748	73	922	9.79907
350g-3_rec0880.transformed._voi_	f	96.0437	9.74151	10.1428	128.882	378.622	8.87253	38.8668	3.94218	3.36894	3.38773	3.30772	3.71252	0.85537	0.09019	1.12459	0.61334	2.47329	13.5031	20.3357	33.3971	2.39024	932	2656	0.00495	2.05073	0.05078	86.2972	89.8521	86.3022	89.8572	386	3202	33.339
422g-3_rec0580.transformed._voi_	m	96.0437	8.62993	8.98542	130.517	291.974	10.1071	33.8327	3.04001	6.01477	3.71445	3.27683	4.82839	1.26963	0.10405	0.86355	0.74719	2.84028	6.05907	10.7995	17.2095	2.41243	754	286	0.00057	0.22882	0.00665	87.4132	91.014	87.4137	91.0146	81	959	9.98504
423g-3_rec0730.transformed._voi_	f	94.7465	9.60664	10.1393	127.258	304.78	10.9678	31.726	3.2168	6.90408	3.57249	3.36794	3.99525	1.44255	0.11621	0.87253	0.67915	2.38892	7.57593	12.4086	18.0983	2.41912	302	7	2e-05	0.00685	0.00022	85.1399	89.8607	85.1399	89.8607	-556	865	9.12962
429g-3_rec0940.transformed._voi_	f	94.4119	10.0557	10.6509	127.223	313.77	13.4485	31.2033	3.32342	5.81604	3.06732	3.57625	7.99441	1.36222	0.10846	0.98205	0.70184	3.28011	4.69207	12.2597	15.3905	2.44414	537	70	0.00061	0.16016	0.00606	84.3556	89.3485	84.3562	89.3491	-229	836	8.85482
434g-2_rec1530.transformed._voi_	f	94.7465	16.507	17.4222	123.088	331.16	14.6285	20.0618	3.49522	2.09508	2.94599	3.08178	4.66444	1.22615	0.17268	1.00893	0.65005	2.05804	5.61853	8.24379	11.5631	2.58897	1084	849	0.00615	1.44358	0.03725	78.2334	82.5713	78.2396	82.5777	389	1544	16.2961
435g-3_rec1025.transformed._voi_	f	96.0437	9.6798	10.0785	127.514	314.402	11.5675	32.4802	3.27353	5.89662	3.52599	3.1754	4.16407	1.24246	0.10691	0.94271	0.70133	2.84984	7.58869	13.8406	21.6265	2.427	306	17	0.00043	0.06883	0.00448	86.3635	89.921	86.3639	89.9215	-509	832	8.66272
439g-3_rec_voi_	m	86.9307	21.3549	24.5654	123.927	514.495	38.4811	24.0927	5.91845	0.66409	3.08167	3.24644	24.4654	0.66655	0.14322	1.71524	0.46657	1.73053	5.11677	7.96526	8.85474	2.56788	456	233	0.00396	0.72937	0.01854	65.5719	75.4301	65.5759	75.4346	-1410	2099	24.1457
440glat3_rec0380.transformed._voi_	f	95.7154	18.2239	19.0397	123.997	435.508	17.5856	23.8976	4.55003	8.38386	3.12936	3.30081	9.50446	2.19719	0.1572	1.21115	0.43973	1.54554	8.77241	10.8511	13.5581	2.5275	2523	30	0.00055	0.10625	0.00304	77.4909	80.9597	77.4915	80.9603	797	1756	18.3461
441g-3_rec1220.transformed._voi_	f	96.0437	26.2581	27.3397	129.413	517.052	37.3831	19.6911	5.38351	0.49185	3.17182	3.46347	5.59916	0.86588	0.16985	1.60966	0.52175	2.02634	2.66061	5.03945	5.39132	2.62611	1235	866	0.00733	1.59211	0.02792	69.7783	72.6526	69.7856	72.6603	-167	2268	23.6142
442g-3_rec0700.transformed._voi_	f	96.3657	12.8968	13.3832	130.016	367.736	14.4581	28.5137	3.81605	5.12065	4.0757	3.66121	4.71183	1.28349	0.12436	1.07614	0.60841	2.63146	5.26448	9.07912	13.8533	2.47142	455	55	0.00094	0.17298	0.00727	83.4679	86.6158	83.4689	86.6168	-569	1079	11.1969
448g-3_rec1270.transformed._voi_	m	96.6933	14.8149	15.3216	127.04	391.237	17.8075	26.4082	4.04616	4.27813	3.12155	3.19464	7.38924	1.15475	0.13196	1.1611	0.59769	2.8005	5.35422	10.8914	14.9945	2.50517	236	30	0.00027	0.05307	0.00182	81.8781	84.6781	81.8784	84.6784	-577	843	8.71828
450g-3_rec0980.transformed._voi_	f	95.0643	8.1766	8.60112	128.474	287.904	9.69047	35.2107	3.02852	2.98073	3.07531	3.47247	6.54816	0.67401	0.08942	0.9619	0.86352	4.61184	4.83318	14.0455	22.2899	2.429	165	16	0.00027	0.04783	0.00328	86.8875	91.3986	86.8877	91.3989	-279	460	4.83883
453g-3_rec0980.transformed._voi	m	89.8651	12.7896	14.2319	128.099	353.784	15.2982	27.662	3.93684	5.61052	3.15425	3.38859	3.15201	1.38783	0.12689	1.1216	0.56452	2.74809	3.64017	6.10702	10.0035	2.47114	458	11	4e-05	0.01336	0.00029	77.0755	85.768	77.0756	85.7681	-408	877	9.75907
476g3_rec0038.transformed._voi_	m	60.6279	12.021	19.8275	105.193	305.625	23.6001	25.4242	5.041	6.58298	2.93302	5.17767	9.09886	2.01127	0.14192	1.39709	0.56702	2.06586	0.90723	1.43591	1.87421	2.53176	1518	100	0.00077	0.14518	0.00638	48.6061	80.1712	48.6069	80.1725	-413	2031	33.4994
510g-3_rec1030.transformed._voi_	f	95.553	11.3896	11.9197	127.116	303.399	14.1783	26.6381	3.17519	2.66423	3.1341	3.69178	9.73865	0.89161	0.12657	0.94178	0.81872	2.45585	5.25	12.1404	12.8932	2.50497	380	126	0.00495	0.63486	0.04342	84.1584	88.0751	84.1633	88.0803	-289	795	8.31999
541g-3_rec1030.transformed._voi_	m	94.4119	13.9547	14.7807	126.654	388.869	17.077	27.8665	4.11886	4.35445	3.28074	3.14805	6.6756	1.21757	0.13148	1.12422	0.62939	2.6326	5.05842	10.428	13.3168	2.40707	385	30	0.00107	0.18231	0.00769	80.4561	85.2182	80.4571	85.2193	-972	1387	14.691
547g-3_rec0092.transformed._voi_	f	91.8427	7.53775	8.20723	129.727	299.961	8.22948	39.7945	3.26603	9.14891	3.19922	3.2449	6.4138	1.5446	0.09207	0.89143	0.61101	2.48325	9.35118	15.7314	23.2213	2.3034	584	6	1e-05	0.0057	0.00016	84.305	91.7928	84.305	91.7928	-499	1089	11.8572
572g-3_rec_voi_	m	95.4713	15.3667	16.0957	124.212	418.466	16.8626	27.2319	4.38317	1.97394	3.58313	3.40961	23.109	0.85316	0.12465	1.29124	0.60189	2.92211	7.31241	16.0636	21.3677	2.51462	589	264	0.0014	0.35993	0.00912	80.1031	83.9029	80.1045	83.9043	-555	1408	14.7479
596g-3_rec0084.transformed._voi_	f	96.0437	10.934	11.3844	128.753	307.817	13.7225	28.1522	3.20497	5.12796	4.42858	3.01712	13.4262	1.2896	0.12665	0.89891	0.70413	2.453	4.8237	9.38729	11.8326	2.46734	377	69	0.00296	0.40989	0.02703	85.1067	88.6125	85.1097	88.6155	-354	800	8.32954
